# Supplementary material for: Novel predictive epigenetic signature for temozolomide in non-G-CIMP glioblastomas
Source: Clin Epigenetics. 2019 May 14;11:76. doi: 10.1186/s13148-019-0670-9 (PMC6515684; doi:10.1186/s13148-019-0670-9)
Supplement: Supplementary file 6 — Table S3. Univariate and multivariate Cox regression analyses in non-G-CIMP/IDH1R132H wt GBMs with RT/TMZ. (XLSX 27 kb) [file 13148_2019_670_MOESM6_ESM.xlsx]

## Sheet: Sheet1
Supplementary Table S3: Univariate and multivariate Cox regression analyses in non-G-CIMP/IDH1R132H wt GBMs with RT/TMZ
Variables	Univariate Cox model c				Multivariate Cox model
	HR	95% CI	P value		HR	95% CI	P value
RAUH-new cohort (RT/TMZ, n=77)
Patient age (increasing years)	1.032	1.003-1.062	0.029		1.062	1.021-1.104	0.003
Pre-adjuvant therapy KPS (≤ 70 vs. > 70) a	17.646	3.186-97.728	0.001
The RISK-score signature (low vs. high)	0.211	0.115-0.389	<0.001		0.392	0.193-0.797	0.01
MGMT methylation status (unmethylated vs. methylated)	2.423	1.334-4.401	0.004		3.005	1.451-6.223	0.003
Extent of surgery (partial/biopsy vs. total)	1.12	0.644-1.947	0.688
Adjuvant TMZ cycles (increasing numbers)	0.749	0.658-0.853	<0.001		0.748	0.632-0.886	0.001
Bevacizumab at recurrence (no vs. yes)	1.647	0.964-2.814	0.068		6.061	1.157-31.743	0.033
TCGA-Brennan et al (RT/TMZ, n=219)
Patient age (increasing years)	1.029	1.013-1.046	<0.001		1.079	1.038-1.121	<0.001
Pre-adjuvant therapy KPS (≤ 70 vs. > 70)	1.823	0.826-4.025	0.137
The RISK-score signature (low vs. high)	0.441	0.308-0.633	<0.001		0.427	0.206-0.883	0.022
MGMT methylation status (unmethylated vs. methylated)	2.108	1.459-3.044	<0.001		5.641	2.250-14.141	<0.001
TMZ regimen (adjuvant vs. concurrent/adjuvant)	1.324	0.920-1.906	0.131
Adjuvant TMZ cycles (increasing numbers)	0.891	0.834-0.953	0.001		0.841	0.741-0.953	0.007
Chemotherapy at recurrence (no vs. yes)	1.925	1.350-2.745	<0.001		1.887	0.854-4.169	0.117
Radiation at recurrence (no vs. yes)	1.701	1.058-2.733	0.028		2.846	1.049-7.718	0.04
Surgery at recurrence (no vs. yes)	2.466	1.392-4.369	0.002		1.173	0.522-2.634	0.699
Bevacizumab at recurrence (no vs. yes)	1.546	1.009-2.369	0.046		1.034	0.445-2.404	0.937
Validation cohort of FFPE samples (RT/TMZ, n=32)
Patient age (increasing years)	1.128	1.052-1.209	0.001		1.134	1.053-1.222	0.001
Pre-adjuvant therapy KPS (≤ 70 vs. > 70)	2.076	0.894-4.820	0.089		2.964	0.809-10.859	0.101
HSPB2 methylation (hypo vs. hyper)	0.376	0.156-0.910	0.03		0.272	0.091-0.811	0.02
HSPB2 IHC score (increasing scores)	1.081	0.790-1.478	0.628
MGMT methylation status (unmethylated vs. methylated)	2.437	0.979-6.069	0.056		3.707	1.068-12.861	0.039
Extent of surgery (partial/biopsy vs. total)	2.213	0.907-5.403	0.081		1.439	0.523-3.961	0.481
Adjuvant TMZ cycles (increasing numbers)	0.587	0.436-0.790	<0.001		0.75	0.541-1.041	0.085
TMZ regimen (adjuvant vs. concurrent/adjuvant)	1.358	0.553-3.338	0.504
Therapies at recurrence (no vs. yes) b	1.676	0.731-3.843	0.222
RAUH= Rennes and Angers University Hospitals; TCGA=The Cancer Genome Atlas; G-CIMP=glioma-CpGs island methylator phenotype; GBM=glioblastoma;
IDHwt= IDH wide type; KPS= Karnofsky performance score; NA=not available; TMZ=temozolomide; RT=radiotherapy; MGMT=O-6-methylguanine-DNA methyltransferase;
IHC= immunohistochemistry; FFPE=formalin-fixed paraffin-embedded;
a Pre-adjuvant therapy KPS was not included for multivariable analyses as the data were available for only 29 patients and only 4 patients had a KPS of ≤70.
b Therapies at recurrence included any treatment of chemotherapy, radiation or surgery
c Multivariate Cox analyses incorporated variables with p<0.1 in the univariable Cox models
