# Supplementary material for: Novel predictive epigenetic signature for temozolomide in non-G-CIMP glioblastomas
Source: Clin Epigenetics. 2019 May 14;11:76. doi: 10.1186/s13148-019-0670-9 (PMC6515684; doi:10.1186/s13148-019-0670-9)
Supplement: Supplementary file 7 — Table S4. Univariate and multivariate Cox regression analyses in non-G-CIMP/IDH1R132H wt GBMs with RT alone. (XLSX 25 kb) [file 13148_2019_670_MOESM7_ESM.xlsx]

## Sheet: Sheet1
Supplementary Table S4: Univariate and multivariate Cox regression analyses in non-G-CIMP/IDH1R132H wt GBMs with RT alone
Variables	Univariate Cox model				Multivariate Cox model																																					AgeatProcedure	0.0152761	0.00964957	2.50618	1	0.113401	1.01539	0.99637
	HR	95% CI	P value		HR	95% CI	P value
TCGA-Brennan et al (RT alone, n=73)
Patient age (increasing years)	1.016	0.992-1.041	0.194
Pre-adjuvant therapy KPS (≤ 70 vs. > 70)	0.952	0.105-8.675	0.981
The RISK-score signature (low vs. high)	0.95	0.572-1.577	0.842
MGMT methylation status (unmethylated vs. methylated)	1.169	0.692-1.977	0.559
RT regimen (nonstandard/unspecified vs. standard)	2.912	1.618-5.240	<0.001		2.877	1.538-5.383	0.001
Chemotherapy at recurrence (no vs. yes)	4.247	1.014-17.781	0.048		3.341	0.785-14.220	0.103
Radiation at recurrence (no vs. yes)	1.694	0.231-12.408	0.604
Surgery at recurence (no vs. yes)	2.386	0.647-8.803	0.192
GSE60274 (RT alone, n=27)
Patient age (increasing years)	1.037	0.978-1.100	0.219
The RISK-score signature (low vs. high)	0.656	0.287-1.499	0.317
MGMT methylation status (unmethylated vs. methylated)	1.484	0.674-3.268	0.327
Validation cohort of FFPE samples (RT alone, n=22)
Patient age (increasing years)	1.047	0.994-1.102	0.081
Pre-adjuvant therapy KPS (≤ 70 vs. > 70)	1.545	0.570-4.187	0.392
MGMT methylation status (unmethylated vs. methylated)	1.194	0.415-3.437	0.743
HSPB2 methylation (hyper vs. hypo)	1.163	0.415-3.261	0.774
HSPB2 IHC score (increasing scores)	1.036	0.729-1.474	0.843
Extent of surgery (partial/biopsy vs. total)	2.47	0.801-7.611	0.115
Therapies at recurrence (no vs. yes)	2.174	0.790-5.982	0.133
TCGA=The Cancer Genome Atlas; G-CIMP=glioma-CpGs island methylator phenotype; GBM=glioblastoma;FFPE=formalin-fixed paraffin-embedded;
IDHwt= wide type IDH; KPS= Karnofsky performance score; NA=not available; RT=radiotherapy; MGMT=O-6-methylguanine-DNA methyltransferase
[truncated: 1 more columns]
