# Supplementary material for: Novel predictive epigenetic signature for temozolomide in non-G-CIMP glioblastomas
Source: Clin Epigenetics. 2019 May 14;11:76. doi: 10.1186/s13148-019-0670-9 (PMC6515684; doi:10.1186/s13148-019-0670-9)
Supplement: Supplementary file 9 — Table S5. Univariate and multivariate Cox regression analyses in low-risk group of non-G-CIMP (or HSPB2 hypermethylated IDH1R132H wt) GBMs. (XLSX 23 kb) [file 13148_2019_670_MOESM9_ESM.xlsx]

## Sheet: Sheet1
Supplementary Table S5: Univariate and multivariate Cox regression analyses in low-risk group of non-G-CIMP (or HSPB2 hypermethylated IDH1R132H wt) GBMs
Variables	Univariate Cox model b				Multivariate Cox model
	HR	95% CI	P value		HR	95% CI	P value
GSE60274 (low-risk, n=35) a
Patient age (increasing years)	1.008	0.969-1.048	0.685
MGMT methylation status (unmethylated vs. methylated)	2.806	1.303-6.040	0.008		2.61	1.223-5.571	0.013
Treatment (standard RT vs. standard RT+TMZ)	2.161	1.035-4.512	0.04		2.003	0.955-4.201	0.066
TCGA-Brennan et al (low-risk, n=108) a
Patient age (increasing years)	1.022	0.999-1.045	0.06		1.005	0.981-1.029	0.679
MGMT methylation status (unmethylated vs. methylated)	2.813	1.593-4.966	<0.001		2.509	1.391-4.526	0.002
Treatment (standard RT vs. standard RT + TMZ)	2.688	1.348-5.362	0.005		1.955	0.910-4.201	0.086
Validation cohort of FFPE samples (HSPB2 hypermethylated, n=27) a
Patient age (increasing years)	1.081	1.018-1.148	0.011		1.052	0.996-1.110	0.069
MGMT methylation status (unmethylated vs. methylated)	2.401	0.885-6.515	0.085		2.135	0.735-6.206	0.163
Treatment (standard RT vs. standard RT+TMZ)	4.496	1.652-12.238	0.003		3.654	1.258-1.110	0.017
TCGA=The Cancer Genome Atlas; G-CIMP=glioma-CpGs island methylator phenotype; GBM=glioblastoma; FFPE=formalin-fixed paraffin-embedded;
IDHwt= IDH wide type; NA=not available; TMZ=temozolomide; RT=radiotherapy; MGMT=O-6-methylguanine-DNA methyltransferase;
a No significant difference was observed between patients with RT/TMZ vs. RT alone in terms of baseline information (e.g., age, gender, KPS, extent of surgery)
b Multivariate Cox analyses incorporated variables with p<0.1 in the univariable Cox models
