# Supplementary material for: Novel predictive epigenetic signature for temozolomide in non-G-CIMP glioblastomas
Source: Clin Epigenetics. 2019 May 14;11:76. doi: 10.1186/s13148-019-0670-9 (PMC6515684; doi:10.1186/s13148-019-0670-9)
Supplement: Supplementary file 10 — Table S6. Univariate and multivariate Cox regression analyses in high-risk group of non-G-CIMP (or HSPB2 hypomethylated IDH1R132H wt) GBMs. (XLSX 23 kb) [file 13148_2019_670_MOESM10_ESM.xlsx]

## Sheet: Sheet1
Supplementary Table S6: Univariate and multivariate Cox regression analyses in high-risk group of non-G-CIMP (or HSPB2 hypomethylated IDH1R132H wt) GBMs
Variables	Univariate Cox model b				Multivariate Cox model
	HR	95% CI	P value		HR	95% CI	P value
GSE60274 (high-risk, n=24) a
Patient age (increasing years)	1.043	0.975-1.117	0.22
MGMT methylation status (unmethylated vs. methylated)	2.138	0.811-5.637	0.124
Treatment (standard RT vs. standard RT+TMZ)	0.829	0.360-1.908	0.66
TCGA-Brennan et al (high-risk, n=115) a
Patient age (increasing years)	1.03	1.008-1.053	0.008		1.03	1.006-1.053	0.012
MGMT methylation status (unmethylated vs. methylated)	2.23	1.369-3.632	0.001		2.174	1.327-3.651	0.002
Treatment (standard RT vs. standard RT + TMZ)	1.054	0.518-2.143	0.885
Validation cohort of FFPE samples (HSPB2 hypomethylated, n=27) a
Patient age (increasing years)	1.073	1.014-1.136	0.015
MGMT methylation status (unmethylated vs. methylated)	1.808	0.716-4.565	0.21
Treatment (standard RT vs. standard RT+TMZ)	1.414	0.571-3.500	0.454
TCGA=The Cancer Genome Atlas; G-CIMP=glioma-CpGs island methylator phenotype; GBM=glioblastoma; FFPE=formalin-fixed paraffin-embedded;
IDHwt= IDH wide type; NA=not available; TMZ=temozolomide; RT=radiotherapy; MGMT=O-6-methylguanine-DNA methyltransferase;
a No significant difference was observed between patients with RT/TMZ vs. RT alone in terms of baseline information (e.g., age, gender, KPS, extent of surgery)
b Multivariate Cox analyses incorporated variables with p<0.1 in the univariable Cox models
